# Supplementary material for: Immunomodulatory Activities of Carica papaya L. Leaf Juice in a Non-Lethal, Symptomatic Dengue Mouse Model
Source: Pathogens. 2021 Apr 21;10(5):501. doi: 10.3390/pathogens10050501 (PMC8170887; doi:10.3390/pathogens10050501)
Supplement: Supplementary file 1 [file pathogens-10-00501-s001.zip]

Archive with 1 entries (1 files):
- pathogens-1147596-SI.pdf
